# Supplementary material for: Ångström-resolution fluorescence microscopy
Source: Nature. 2023 May 24;617(7962):711–6. doi: 10.1038/s41586-023-05925-9 (PMC10208979; doi:10.1038/s41586-023-05925-9)
Supplement: Supplementary file 1 — Staple-strand sequences for 2D DNA origami with subnanometre-, 5-nm- and 20-nm-spaced binding sites and staple-strand sequences for 3D origami. [file 41586_2023_5925_MOESM1_ESM.xlsx]

## Sheet: 2D 5nm
PLATE NAME	PLATE POSITION	OLIGO NAME	SEQUENCE
BLK_1	A1	21[32]23[31]BLK	TTTTCACTCAAAGGGCGAAAAACCATCACC
BLK_1	A2	19[32]21[31]BLK	GTCGACTTCGGCCAACGCGCGGGGTTTTTC
BLK_1	A3	17[32]19[31]BLK	TGCATCTTTCCCAGTCACGACGGCCTGCAG
BLK_1	A4	15[32]17[31]BLK	TAATCAGCGGATTGACCGTAATCGTAACCG
7xR4_1	A5	13[32]15[31]7xR4	AACGCAAAATCGATGAACGGTACCGGTTGATTACACACACACACACACACA
BLK_1	A6	11[32]13[31]BLK	AACAGTTTTGTACCAAAAACATTTTATTTC
BLK_1	A7	9[32]11[31]BLK	TTTACCCCAACATGTTTTAAATTTCCATAT
7xR4_1	A8	7[32]9[31]7xR4	TTTAGGACAAATGCTTTAAACAATCAGGTCTTACACACACACACACACACA
BLK_1	A9	5[32]7[31]BLK	CATCAAGTAAAACGAACTAACGAGTTGAGA
BLK_1	A10	3[32]5[31]BLK	AATACGTTTGAAAGAGGACAGACTGACCTT
BLK_1	A11	1[32]3[31]BLK	AGGCTCCAGAGGCTTTGAGGACACGGGTAA
BLK_1	A12	0[47]1[31]BLK	AGAAAGGAACAACTAAAGGAATTCAAAAAAA
BLK_1	B1	23[32]22[48]BLK	CAAATCAAGTTTTTTGGGGTCGAAACGTGGA
BLK_1	B2	22[47]20[48]BLK	CTCCAACGCAGTGAGACGGGCAACCAGCTGCA
BLK_1	B3	20[47]18[48]BLK	TTAATGAACTAGAGGATCCCCGGGGGGTAACG
BLK_1	B4	18[47]16[48]BLK	CCAGGGTTGCCAGTTTGAGGGGACCCGTGGGA
BLK_1	B5	16[47]14[48]BLK	ACAAACGGAAAAGCCCCAAAAACACTGGAGCA
BLK_1	B6	14[47]12[48]BLK	AACAAGAGGGATAAAAATTTTTAGCATAAAGC
BLK_1	B7	12[47]10[48]BLK	TAAATCGGGATTCCCAATTCTGCGATATAATG
BLK_1	B8	10[47]8[48]BLK	CTGTAGCTTGACTATTATAGTCAGTTCATTGA
BLK_1	B9	8[47]6[48]BLK	ATCCCCCTATACCACATTCAACTAGAAAAATC
BLK_1	B10	6[47]4[48]BLK	TACGTTAAAGTAATCTTGACAAGAACCGAACT
BLK_1	B11	4[47]2[48]BLK	GACCAACTAATGCCACTACGAAGGGGGTAGCA
BLK_1	B12	2[47]0[48]BLK	ACGGCTACAAAAGGAGCCTTTAATGTGAGAAT
BLK_1	C1	21[56]23[63]BLK	AGCTGATTGCCCTTCAGAGTCCACTATTAAAGGGTGCCGT
Biotinylated staples	C2	18[63]20[56]BIOTIN	Biotin-ATTAAGTTTACCGAGCTCGAATTCGGGAAACCTGTCGTGC
BIOTIN PLACEHOLDER	C3
BLK_1	C4	15[64]18[64]BLK	GTATAAGCCAACCCGTCGGATTCTGACGACAGTATCGGCCGCAAGGCG
BLK_1	C5	13[64]15[63]BLK	TATATTTTGTCATTGCCTGAGAGTGGAAGATT
BLK_1	C6	11[64]13[63]BLK	GATTTAGTCAATAAAGCCTCAGAGAACCCTCA
BLK_1	C7	9[64]11[63]BLK	CGGATTGCAGAGCTTAATTGCTGAAACGAGTA
BLK_1	C8	7[56]9[63]BLK	ATGCAGATACATAACGGGAATCGTCATAAATAAAGCAAAG
Biotinylated staples	C9	4[63]6[56]BIOTIN	Biotin-ATAAGGGAACCGGATATTCATTACGTCAGGACGTTGGGAA
BIOTIN PLACEHOLDER	C10
BLK_1	C11	1[64]4[64]BLK	TTTATCAGGACAGCATCGGAACGACACCAACCTAAAACGAGGTCAATC
BLK_1	C12	0[79]1[63]BLK	ACAACTTTCAACAGTTTCAGCGGATGTATCGG
BLK_1	D1	23[64]22[80]BLK	AAAGCACTAAATCGGAACCCTAATCCAGTT
BLK_1	D2	22[79]20[80]BLK	TGGAACAACCGCCTGGCCCTGAGGCCCGCT
BLK_1	D3	20[79]18[80]BLK	TTCCAGTCGTAATCATGGTCATAAAAGGGG
BLK_1	D4	18[79]16[80]BLK	GATGTGCTTCAGGAAGATCGCACAATGTGA
BLK_1	D5	16[79]14[80]BLK	GCGAGTAAAAATATTTAAATTGTTACAAAG
BLK_1	D6	14[79]12[80]BLK	GCTATCAGAAATGCAATGCCTGAATTAGCA
BLK_1	D7	12[79]10[80]BLK	AAATTAAGTTGACCATTAGATACTTTTGCG
BLK_1	D8	10[79]8[80]BLK	GATGGCTTATCAAAAAGATTAAGAGCGTCC
BLK_1	D9	8[79]6[80]BLK	AATACTGCCCAAAAGGAATTACGTGGCTCA
BLK_1	D10	6[79]4[80]BLK	TTATACCACCAAATCAACGTAACGAACGAG
BLK_1	D11	4[79]2[80]BLK	GCGCAGACAAGAGGCAAAAGAATCCCTCAG
BLK_1	D12	2[79]0[80]BLK	CAGCGAAACTTGCTTTCGAGGTGTTGCTAA
BLK_1	E1	21[96]23[95]BLK	AGCAAGCGTAGGGTTGAGTGTTGTAGGGAGCC
BLK_1	E2	19[96]21[95]BLK	CTGTGTGATTGCGTTGCGCTCACTAGAGTTGC
BLK_1	E3	17[96]19[95]BLK	GCTTTCCGATTACGCCAGCTGGCGGCTGTTTC
BLK_1	E4	15[96]17[95]BLK	ATATTTTGGCTTTCATCAACATTATCCAGCCA
BLK_1	E5	13[96]15[95]BLK	TAGGTAAACTATTTTTGAGAGATCAAACGTTA
BLK_1	E6	11[96]13[95]BLK	AATGGTCAACAGGCAAGGCAAAGAGTAATGTG
BLK_1	E7	9[96]11[95]BLK	CGAAAGACTTTGATAAGAGGTCATATTTCGCA
BLK_1	E8	7[96]9[95]BLK	TAAGAGCAAATGTTTAGACTGGATAGGAAGCC
BLK_1	E9	5[96]7[95]BLK	TCATTCAGATGCGATTTTAAGAACAGGCATAG
BLK_1	E10	3[96]5[95]BLK	ACACTCATCCATGTTACTTAGCCGAAAGCTGC
BLK_1	E11	1[96]3[95]BLK	AAACAGCTTTTTGCGGGATCGTCAACACTAAA
BLK_1	E12	0[111]1[95]BLK	TAAATGAATTTTCTGTATGGGATTAATTTCTT
7xR3_1	F1	23[96]22[112]7xR3	CCCGATTTAGAGCTTGACGGGGAAAAAGAATATTCTCTCTCTCTCTCTCTCTC
BLK_1	F2	22[111]20[112]BLK	GCCCGAGAGTCCACGCTGGTTTGCAGCTAACT
5xR1_1	F3	5xR1 20[111]18[112]	TCCTCCTCCTCCTCCTCCTTTCACATTAAAATTGTTATCCGCTCATGCGGGCC
BLK_1	F4	18[111]16[112]BLK	TCTTCGCTGCACCGCTTCTGGTGCGGCCTTCC
7xR3_1	F5	16[111]14[112]7xR3	TGTAGCCATTAAAATTCGCATTAAATGCCGGATTCTCTCTCTCTCTCTCTCTC
BLK_1	F6	14[111]12[112]BLK	GAGGGTAGGATTCAAAAGGGTGAGACATCCAA
5xR1_1	F7	5xR1 12[111]10[112]	TCCTCCTCCTCCTCCTCCTTTTAAATCATATAACCTGTTTAGCTAACCTTTAA
BLK_1	F8	10[111]8[112]BLK	TTGCTCCTTTCAAATATCGCGTTTGAGGGGGT
7xR3_1	F9	8[111]6[112]7xR3	AATAGTAAACACTATCATAACCCTCATTGTGATTCTCTCTCTCTCTCTCTCTC
BLK_1	F10	6[111]4[112]BLK	ATTACCTTTGAATAAGGCTTGCCCAAATCCGC
5xR1_1	F11	5xR1 4[111]2[112]	TCCTCCTCCTCCTCCTCCTTTGACCTGCTCTTTGACCCCCAGCGAGGGAGTTA
BLK_1	F12	2[111]0[112]BLK	AAGGCCGCTGATACCGATAGTTGCGACGTTAG
BLK_1	G1	21[120]23[127]BLK	CCCAGCAGGCGAAAAATCCCTTATAAATCAAGCCGGCG
Biotinylated staples	G2	8[127]20[120]BIOTIN	Biotin-GCGATCGGCAATTCCACACAACAGGTGCCTAATGAGTG
BIOTIN PLACEHOLDER	G3
BLK_1	G4	15[128]18[128]BLK	TAAATCAAAATAATTCGCGTCTCGGAAACCAGGCAAAGGGAAGG
BLK_1	G5	13[128]15[127]BLK	GAGACAGCTAGCTGATAAATTAATTTTTGT
BLK_1	G6	11[128]13[127]BLK	TTTGGGGATAGTAGTAGCATTAAAAGGCCG
BLK_1	G7	9[128]11[127]BLK	GCTTCAATCAGGATTAGAGAGTTATTTTCA
BLK_1	G8	7[120]9[127]BLK	CGTTTACCAGACGACAAAGAAGTTTTGCCATAATTCGA
Biotinylated staples	G9	4[127]6[120]BIOTIN	Biotin-TTGTGTCGTGACGAGAAACACCAAATTTCAACTTTAAT
BIOTIN PLACEHOLDER	G10
BLK_1	G11	1[128]4[128]BLK	TGACAACTCGCTGAGGCTTGCATTATACCAAGCGCGATGATAAA
BLK_1	G12	0[143]1[127]BLK	TCTAAAGTTTTGTCGTCTTTCCAGCCGACAA
BLK_1	H1	21[160]22[144]BLK	TCAATATCGAACCTCAAATATCAATTCCGAAA
BLK_1	H2	19[160]20[144]BLK	GCAATTCACATATTCCTGATTATCAAAGTGTA
BLK_1	H3	17[160]18[144]BLK	AGAAAACAAAGAAGATGATGAAACAGGCTGCG
BLK_1	H4	15[160]16[144]BLK	ATCGCAAGTATGTAAATGCTGATGATAGGAAC
BLK_1	H5	13[160]14[144]BLK	GTAATAAGTTAGGCAGAGGCATTTATGATATT
BLK_1	H6	11[160]12[144]BLK	CCAATAGCTCATCGTAGGAATCATGGCATCAA
BLK_1	H7	9[160]10[144]BLK	AGAGAGAAAAAAATGAAAATAGCAAGCAAACT
BLK_1	H8	7[160]8[144]BLK	TTATTACGAAGAACTGGCATGATTGCGAGAGG
BLK_1	H9	5[160]6[144]BLK	GCAAGGCCTCACCAGTAGCACCATGGGCTTGA
BLK_1	H10	3[160]4[144]BLK	TTGACAGGCCACCACCAGAGCCGCGATTTGTA
BLK_1	H11	1[160]2[144]BLK	TTAGGATTGGCTGAGACTCCTCAATAACCGAT
BLK_1	H12	0[175]0[144]BLK	TCCACAGACAGCCCTCATAGTTAGCGTAACGA
BLK_2	A1	23[128]23[159]BLK	AACGTGGCGAGAAAGGAAGGGAAACCAGTAA
BLK_2	A2	22[143]21[159]BLK	TCGGCAAATCCTGTTTGATGGTGGACCCTCAA
BLK_2	A3	20[143]19[159]BLK	AAGCCTGGTACGAGCCGGAAGCATAGATGATG
BLK_2	A4	18[143]17[159]BLK	CAACTGTTGCGCCATTCGCCATTCAAACATCA
BLK_2	A5	16[143]15[159]BLK	GCCATCAAGCTCATTTTTTAACCACAAATCCA
BLK_2	A6	14[143]13[159]BLK	CAACCGTTTCAAATCACCATCAATTCGAGCCA
BLK_2	A7	12[143]11[159]BLK	TTCTACTACGCGAGCTGAAAAGGTTACCGCGC
BLK_2	A8	10[143]9[159]BLK	CCAACAGGAGCGAACCAGACCGGAGCCTTTAC
BLK_2	A9	8[143]7[159]BLK	CTTTTGCAGATAAAAACCAAAATAAAGACTCC
BLK_2	A10	6[143]5[159]BLK	GATGGTTTGAACGAGTAGTAAATTTACCATTA
BLK_2	A11	4[143]3[159]BLK	TCATCGCCAACAAAGTACAACGGACGCCAGCA
BLK_2	A12	2[143]1[159]BLK	ATATTCGGAACCATCGCCCACGCAGAGAAGGA
7xR3_2	B1	23[160]22[176]7xR3	TAAAAGGGACATTCTGGCCAACAAAGCATCTTCTCTCTCTCTCTCTCTCTC
BLK_2	B2	22[175]20[176]BLK	ACCTTGCTTGGTCAGTTGGCAAAGAGCGGA
5xR1_2	B3	5xR1 20[175]18[176]	TCCTCCTCCTCCTCCTCCTTTATTATCATTCAATATAATCCTGACAATTAC
BLK_2	B4	18[175]16[176]BLK	CTGAGCAAAAATTAATTACATTTTGGGTTA
7xR3_2	B5	16[175]14[176]7xR3	TATAACTAACAAAGAACGCGAGAACGCCAATTCTCTCTCTCTCTCTCTCTC
BLK_2	B6	14[175]12[176]BLK	CATGTAATAGAATATAAAGTACCAAGCCGT
5xR1_2	B7	5xR1 12[175]10[176]	TCCTCCTCCTCCTCCTCCTTTTTTTATTTAAGCAAATCAGATATTTTTTGT
BLK_2	B8	10[175]8[176]BLK	TTAACGTCTAACATAAAAACAGGTAACGGA
7xR3_2	B9	8[175]6[176]7xR3	ATACCCAACAGTATGTTAGCAAATTAGAGCTTCTCTCTCTCTCTCTCTCTC
BLK_2	B10	6[175]4[176]BLK	CAGCAAAAGGAAACGTCACCAATGAGCCGC
5xR1_2	B11	5xR1 4[175]2[176]	TCCTCCTCCTCCTCCTCCTTTCACCAGAAAGGTTGAGGCAGGTCATGAAAG
BLK_2	B12	2[175]0[176]BLK	TATTAAGAAGCGGGGTTTTGCTCGTAGCAT
BLK_2	C1	21[184]23[191]BLK	TCAACAGTTGAAAGGAGCAAATGAAAAATCTAGAGATAGA
Biotinylated staples	C2	18[191]20[184]BIOTIN	Biotin-ATTCATTTTTGTTTGGATTATACTAAGAAACCACCAGAAG
BIOTIN PLACEHOLDER	C3
BLK_2	C4	15[192]18[192]BLK	TCAAATATAACCTCCGGCTTAGGTAACAATTTCATTTGAAGGCGAATT
BLK_2	C5	13[192]15[191]BLK	GTAAAGTAATCGCCATATTTAACAAAACTTTT
BLK_2	C6	11[192]13[191]BLK	TATCCGGTCTCATCGAGAACAAGCGACAAAAG
BLK_2	C7	9[192]11[191]BLK	TTAGACGGCCAAATAAGAAACGATAGAAGGCT
BLK_2	C8	7[184]9[191]BLK	CGTAGAAAATACATACCGAGGAAACGCAATAAGAAGCGCA
Biotinylated staples	C9	4[191]6[184]BIOTIN	Biotin-CACCCTCAGAAACCATCGATAGCATTGAGCCATTTGGGAA
BIOTIN PLACEHOLDER	C10
BLK_2	C11	1[192]4[192]BLK	GCGGATAACCTATTATTCTGAAACAGACGATTGGCCTTGAAGAGCCAC
BLK_2	C12	0[207]1[191]BLK	TCACCAGTACAAACTACAACGCCTAGTACCAG
BLK_2	D1	23[192]22[208]BLK	ACCCTTCTGACCTGAAAGCGTAAGACGCTGAG
BLK_2	D2	22[207]20[208]BLK	AGCCAGCAATTGAGGAAGGTTATCATCATTTT
BLK_2	D3	20[207]18[208]BLK	GCGGAACATCTGAATAATGGAAGGTACAAAAT
BLK_2	D4	18[207]16[208]BLK	CGCGCAGATTACCTTTTTTAATGGGAGAGACT
BLK_2	D5	16[207]14[208]BLK	ACCTTTTTATTTTAGTTAATTTCATAGGGCTT
BLK_2	D6	14[207]12[208]BLK	AATTGAGAATTCTGTCCAGACGACTAAACCAA
BLK_2	D7	12[207]10[208]BLK	GTACCGCAATTCTAAGAACGCGAGTATTATTT
BLK_2	D8	10[207]8[208]BLK	ATCCCAATGAGAATTAACTGAACAGTTACCAG
BLK_2	D9	8[207]6[208]BLK	AAGGAAACATAAAGGTGGCAACATTATCACCG
BLK_2	D10	6[207]4[208]BLK	TCACCGACGCACCGTAATCAGTAGCAGAACCG
BLK_2	D11	4[207]2[208]BLK	CCACCCTCTATTCACAAACAAATACCTGCCTA
BLK_2	D12	2[207]0[208]BLK	TTTCGGAAGTGCCGTCGAGAGGGTGAGTTTCG
BLK_2	E1	21[224]23[223]BLK	CTTTAGGGCCTGCAACAGTGCCAATACGTG
BLK_2	E2	19[224]21[223]BLK	CTACCATAGTTTGAGTAACATTTAAAATAT
BLK_2	E3	17[224]19[223]BLK	CATAAATCTTTGAATACCAAGTGTTAGAAC
BLK_2	E4	15[224]17[223]BLK	CCTAAATCAAAATCATAGGTCTAAACAGTA
BLK_2	E5	13[224]15[223]BLK	ACAACATGCCAACGCTCAACAGTCTTCTGA
BLK_2	E6	11[224]13[223]BLK	GCGAACCTCCAAGAACGGGTATGACAATAA
BLK_2	E7	9[224]11[223]BLK	AAAGTCACAAAATAAACAGCCAGCGTTTTA
BLK_2	E8	7[224]9[223]BLK	AACGCAAAGATAGCCGAACAAACCCTGAAC
BLK_2	E9	5[224]7[223]BLK	TCAAGTTTCATTAAAGGTGAATATAAAAGA
BLK_2	E10	3[224]5[223]BLK	TTAAAGCCAGAGCCGCCACCCTCGACAGAA
BLK_2	E11	1[224]3[223]BLK	GTATAGCAAACAGTTAATGCCCAATCCTCA
BLK_2	E12	0[239]1[223]BLK	AGGAACCCATGTACCGTAACACTTGATATAA
BLK_2	F1	23[224]22[240]BLK	GCACAGACAATATTTTTGAATGGGGTCAGTA
BLK_2	F2	22[239]20[240]BLK	TTAACACCAGCACTAACAACTAATCGTTATTA
BLK_2	F3	20[239]18[240]BLK	ATTTTAAAATCAAAATTATTTGCACGGATTCG
BLK_2	F4	18[239]16[240]BLK	CCTGATTGCAATATATGTGAGTGATCAATAGT
BLK_2	F5	16[239]14[240]BLK	GAATTTATTTAATGGTTTGAAATATTCTTACC
7xR4_2	F6	14[239]12[240]7xR4	AGTATAAAGTTCAGCTAATGCAGATGTCTTTCTTACACACACACACACACACA
BLK_2	F7	12[239]10[240]BLK	CTTATCATTCCCGACTTGCGGGAGCCTAATTT
BLK_2	F8	10[239]8[240]BLK	GCCAGTTAGAGGGTAATTGAGCGCTTTAAGAA
BLK_2	F9	8[239]6[240]BLK	AAGTAAGCAGACACCACGGAATAATATTGACG
BLK_2	F10	6[239]4[240]BLK	GAAATTATTGCCTTTAGCGTCAGACCGGAACC
BLK_2	F11	4[239]2[240]BLK	GCCTCCCTCAGAATGGAAAGCGCAGTAACAGT
BLK_2	F12	2[239]0[240]BLK	GCCCGTATCCGGAATAGGTGTATCAGCCCAAT
BLK_2	G1	21[248]23[255]BLK	AGATTAGAGCCGTCAAAAAACAGAGGTGAGGCCTATTAGT
Biotinylated staples	G2	18[255]20[248]BIOTIN	Biotin-AACAATAACGTAAAACAGAAATAAAAATCCTTTGCCCGAA
BIOTIN PLACEHOLDER	G3
BLK_2	G4	15[256]18[256]BLK	GTGATAAAAAGACGCTGAGAAGAGATAACCTTGCTTCTGTTCGGGAGA
BLK_2	G5	13[256]15[255]BLK	GTTTATCAATATGCGTTATACAAACCGACCGT
BLK_2	G6	11[256]13[255]BLK	GCCTTAAACCAATCAATAATCGGCACGCGCCT
BLK_2	G7	9[256]11[255]BLK	GAGAGATAGAGCGTCTTTCCAGAGGTTTTGAA
BLK_2	G8	7[248]9[255]BLK	GTTTATTTTGTCACAATCTTACCGAAGCCCTTTAATATCA
Biotinylated staples	G9	4[255]6[248]BIOTIN	Biotin-AGCCACCACTGTAGCGCGTTTTCAAGGGAGGGAAGGTAAA
BIOTIN PLACEHOLDER	G10
BLK_2	G11	1[256]4[256]BLK	CAGGAGGTGGGGTCAGTGCCTTGAGTCTCTGAATTTACCGGGAACCAG
BLK_2	G12	0[271]1[255]BLK	CCACCCTCATTTTCAGGGATAGCAACCGTACT
BLK_2	H1	23[256]22[272]BLK	CTTTAATGCGCGAACTGATAGCCCCACCAG
7xR4_2	H2	22[271]20[272]7xR4	CAGAAGATTAGATAATACATTTGTCGACAATTACACACACACACACACACA
BLK_2	H3	20[271]18[272]BLK	CTCGTATTAGAAATTGCGTAGATACAGTAC
BLK_2	H4	18[271]16[272]BLK	CTTTTACAAAATCGTCGCTATTAGCGATAG
BLK_2	H5	16[271]14[272]BLK	CTTAGATTTAAGGCGTTAAATAAAGCCTGT
7xR4_2	H6	14[271]12[272]7xR4	TTAGTATCACAATAGATAAGTCCACGAGCATTACACACACACACACACACA
BLK_2	H7	12[271]10[272]BLK	TGTAGAAATCAAGATTAGTTGCTCTTACCA
BLK_2	H8	10[271]8[272]BLK	ACGCTAACACCCACAAGAATTGAAAATAGC
BLK_2	H9	8[271]6[272]BLK	AATAGCTATCAATAGAAAATTCAACATTCA
BLK_2	H10	6[271]4[272]BLK	ACCGATTGTCGGCATTTTCGGTCATAATCA
7xR4_2	H11	4[271]2[272]7xR4	AAATCACCTTCCAGTAAGCGTCAGTAATAATTACACACACACACACACACA
BLK_2	H12	2[271]0[272]BLK	GTTTTAACTTAGTACCGCCACCCAGAGCCA

## Sheet: 3D
PLATE NAME	PLATE POSITION	OLIGO NAME	SEQUENCE
Core_1	A1	13[140]46[140]	ACAATGTCTTCTAAATTACGCGCGACCT
Core_1	A2	17[56]14[66]	CCCGAACGTTATCATTGAGGAATATCAAGCAA
Core_1	A3	53[44]8[41]	AAAATCAGTAGCCCATCACGCAAAAAA
Core_1	A4	48[118]15[118]	GAAACGCAAAAGAACGACTTAAAGGAAT
Core_1	A5	15[161]44[161]	GGGTTTTCTCTTCGTGAAAGAAGAGTAA
Core_1	A6	15[88]48[77]	GTCCGGTCAGAAAATACAATAGAACCCTTCTTCGGAACTCACAAT
Core_1	A7	36[107]23[118]	ATTATTAAGAATAAATCAAATAATATCCCGCTAATCGTATCAATA
Core_1	A8	5[130]56[119]	TGTCGCTGGCAAGTGTAATAGCCCCTCAGAG
Core_1	A9	11[182]49[196]	CCCCGGGGTGACTCCCAACCTAAAACAAA
Core_1	A10	36[118]27[118]	GCCAACAACGCTCAGTCTGAGGCTAAAT
Core_1	A11	18[107]14[108]	CACGATCGCACACTAACCAGTTGAAGAG
Core_1	A12	44[76]49[66]	CACCCAATCCAAATAGCGCATAATAATACAAAGTTAAATTCAAGCG
Core_1	B1	28[151]22[150]	AAATATAATACTAAGCCTTCCTCATAGTAAAGATAATGCCGAGA
Core_1	B2	60[114]1[119]	GATGATACAGGTGCCTTGAGTAACACCCAAATCCAACGT
Core_1	B3	17[140]42[140]	GGTGCCGCGTGGGATATGCGAAAGATTC
Core_1	B4	18[128]44[119]	ATTCCGGCACGTTCTAAAATATCTGGCGCAGACGTAAC
Core_1	B5	1[120]58[119]	CAAAGGCTATTAATCTGAAAGGGTTTT
Core_1	B6	9[119]5[129]	TTGCTGGTAATAACCCCGCTTGGGCGCCCAGCAAGATCC
Core_1	B7	11[67]6[51]	GGGTTTGACGTTCTTTGGTAAAAGCGCCAGAAAAGGGATTTTAGACAAAA
Core_1	B8	23[77]36[55]	TTCATTTAACCTTGCAGAAGCCAGTAATAAGAGAATATAAAGTACCGAAA
Core_1	B9	48[170]53[186]	AAACCACTACTCTTAAAAGCCTTTTCCAGACTAACGATCTAAAGTTTAAA
Core_1	B10	48[160]52[150]	CTAACGTAGAAAATAAACGGGTAGTTGCCAAAAAATTTC
Core_1	B11	27[140]33[154]	GACCCTGGTAGTAGTTGATTCCCAATAAA
Core_1	B12	15[30]44[22]	AAAAATCTAAAGAAACAATTACAGAGCGTCAAAAATGAAAATAAAA
Core_1	C1	52[97]55[87]	AATAGCAAGGCCGGGACTGTAACCGCCTAGCC
Core_1	C2	39[130]21[139]	AAGACCAAAAACGCGAGGCGTTCAATCAAAATATAAGC
Core_1	C3	3[119]1[140]	GGCGCTAGGGCGAGGAGTCCAGCGAAAAACCGTAAA
Core_1	C4	29[72]28[72]	AAAGCGAGAAAACTTTTTCAAGCAAGACAAAGAACAAA
Core_1	C5	39[44]22[41]	AAATGTTCAGCTGATGAAACAAACAAA
Core_1	C6	46[97]17[97]	GATAACCCACCCTGAGATTAGATCGGCC
Core_1	C7	21[140]38[140]	AAATATTTGGAGCAAGAGGGGAAATGCT
Core_1	C8	25[140]34[140]	TTAGAACTATTTCATAATTGCCTTAGAG
Core_1	C9	46[139]17[139]	GCTCCATATCATAAGGGGGATCGCTTCT
Core_1	C10	5[98]2[105]	TAACGTGCTTTCGCCGCTGCGAAGCGAAGGAGGGA
Core_1	C11	21[56]38[44]	GAATACCAGAAGATAATGCAGACGACAATAAACAACAAAA
Core_1	C12	46[128]50[129]	CTTGATTAAGGGCAACATTTCATGCAAC
Core_1	D1	43[46]46[45]	GTTTGTTTAAAGAATAATGAA
Core_1	D2	42[65]19[76]	ACACATATTATTTATCCTGCATCTCATATTC
Core_1	D3	55[54]54[54]	AAAAGCCACGAACCAAAA
Core_1	D4	40[160]23[160]	AACCCTCTAAAATGATTGCCTGGAGAGG
Core_1	D5	42[197]43[197]	AAAATCTACAAAAAAAAA
Core_1	D6	23[161]37[175]	GTAGCTATGAGTAAGAACCAGACCGGAAA
Core_1	D7	6[172]55[175]	AAAGCTGATTGCTACCGTAACACTAAA
Core_1	D8	9[140]50[140]	CACAACAAAATTGTAAATCTCGCCGACA
Core_1	D9	11[77]8[84]	GGCCAACAGAGAATCGCTCATCACTTGCTGTAATC
Core_1	D10	46[44]13[55]	ATAAAAAGTAGCCAAAGGGAAGGTAAATAACGTGGCACATGCGCG
Core_1	D11	55[88]5[97]	GCCTCAGACGTCATTAAAGCCACCACCACACGCACGTA
Core_1	D12	0[140]60[115]	AAACTATCATACGTGAACCATCAGTGCCCGAACCTATTTT
Core_1	E1	14[65]11[66]	CAGAGCCCTAAAGCGTAAAAA
Core_1	E2	16[45]12[45]	TTACCATCACCCCAGCAGGTCTTTAAGAC
Core_1	E3	40[55]43[45]	AGAACGGGTATTAACCGTTTTCTTACCAGCCA
Core_1	E4	30[137]27[129]	AAAATAACCTGTAAAGGTGATCCAATACCA
Core_1	E5	34[165]38[150]	AAATCATTTTTGCGGATGGTCCTTTTAGGATTATCGAGCTCCCC
Core_1	E6	49[109]52[108]	TTGCGATATATAAAGGACGGA
Core_1	E7	9[98]50[98]	GAAGAACTGCAACAGAACAACTTCGGTC
Core_1	E8	38[139]25[139]	TTAAACATATCGCGGGGTGAGAAAATTT
Core_1	E9	58[128]61[144]	GCGCATGAAATATTTCGGTATAAACAGTTAATGAAA
Core_1	E10	18[86]15[87]	ATCCGACAGTAGCCGTCTCTG
Core_1	E11	17[182]42[178]	CGCAACTATCAACATGGGAAGGTTAATAAAAC
Core_1	E12	40[118]45[108]	AGATCCTAATTTACGGCTTATGTTTTGAGGTTTAACTCATTCTCAG
Core_1	F1	10[193]51[196]	AAACCGAGCTCGTCGGTTTATCAGAAA
Core_1	F2	19[172]14[171]	GCCTGAGCGACGCCATTTGCGGGCCCCAGTCTTTC
Core_1	F3	36[139]39[129]	CCAATCGCCATATTCTTCAAAGTTCAGAAAAG
Core_1	F4	46[196]17[181]	AAAGTACAACGGAGATTTGTATTGAACGGCGATCGGCAGGCTG
Core_1	F5	25[77]34[65]	AAAACATTTGGGTTTATGCGTACTAGAAAAAGCCTGTAAA
Core_1	F6	56[165]7[160]	AAACGCCACCCTACCCATGCCTTCACAGTGAGA
Core_1	F7	54[139]58[129]	TAGCCATCTTTTCAATTTTCACGCCACCGGAATAGATTA
Core_1	F8	21[98]38[98]	TGATAATGCATGTCACAAGAAAAAAATC
Core_1	F9	50[97]13[97]	GCTGAGGGCAACGGTTCACATCGAACGA
Core_1	F10	38[86]44[87]	CTGTAGATAACAATCAAGCAAGCAATTAGTTGTAGTAAGCCC
Core_1	F11	24[172]19[171]	AAACCTTTTTGAAAGGCTATTGTTAATTTTTTATCTG
Core_1	F12	52[118]11[118]	GTTTCAGATTGCGATTACCGCCCTGGTT
Core_1	G1	10[149]3[151]	GTGTACGAGCTTAATTGTTTCACCCGCCTGGGAAATCGTTATAAATGAAA
Core_1	G2	15[77]44[77]	ATCAATAAATAGATGAGAATTCGAGAAA
Core_1	G3	23[41]24[51]	AAAATCAAGAAAACAAAATTAACGCTATTAAAAA
Core_1	G4	46[118]49[108]	ACTGAGCGCTAATAAATACCCAAAGACAGGCT
Core_1	G5	43[151]47[151]	AAGAAGAACCGAACTGAGAAATCCAGTAT
Core_1	G6	50[196]13[181]	AAACTTGCTTTCGAGGTGAATTGAAGGCATATGATAATTTACG
Core_1	G7	8[107]54[98]	CGTGGGAGAGTTCTCGTTAGAATCCCACCACGAGCCAC
Core_1	G8	38[186]42[171]	AAACTGCGGAATCGTCATATGGATAGAGCAACATAATGCACTAA
Core_1	G9	50[128]9[139]	CATTTTTTTCAACAACTTTATTAGCGTTTGCCTCACTGAATTCCA
Core_1	G10	1[83]0[104]	AAATAAAGCACTAAATCGGAACCCTAAACTCAAGTTT
Core_1	G11	11[161]48[161]	ACCTCGATGCGGCCCGTAATGCACTCAT
Core_1	G12	36[175]35[165]	AAAAAGCAAACTCCAACAGGTCGATAAGAGGAAA
Core_1	H1	10[58]52[44]	ATCGAATTAGGGGATCGTCTTGACGGAAATTCTTGAGCTAAAA
Core_1	H2	15[151]10[150]	GGTGGATGTTCCCGCCACTGTAAGACGTGGTCTGT
Core_1	H3	2[151]59[154]	AAATTCCAGTTTGAGGCTGAGACTAAA
Core_1	H4	47[152]15[160]	GTTAGCATTCCAGGGTAACGCCA
Core_1	H5	33[76]29[104]	AAAAAATAAGAATAAACACCTGCAAAATTAAATATATTTTAGT
Core_1	H6	44[118]19[118]	AAAGCTGTTTCAACATGGGATCCTGATT
Core_1	H7	27[98]32[76]	CCTCAGAGAATTAGCAACTAAACCGACCGTGTGATAAATAAGGCGTTAAA
Core_1	H8	42[55]21[55]	CCTGAATTATTTTCACCTTTTTTGCTTT
Core_1	H9	5[140]54[140]	TGGTTCCCCCTGAGCAAGCCCACGCCTG
Core_1	H10	8[183]9[183]	AAAAGTGCCCTGGGAAAA
Core_1	H11	25[98]34[98]	TTAAGACCTTTTTACCAGTATTTTTAAA
Core_1	H12	23[98]18[108]	AATGGAAACAGTCCAAAACTACAGAAAAATAAAGAATATAATAGGT
Core_2	A1	11[119]48[119]	GGTGTAATATAGGGAAGACTTTATAAAA
Core_2	A2	19[182]41[196]	AGCCAGCGTTAAATAACGCCAAAAGGAAA
Core_2	A3	44[160]19[160]	TCTTGACAACTGGCCCCGTCGAAAAATA
Core_2	A4	42[170]48[171]	CGGACCAGTCTTCATCAGGACAGACATCGCCAGCGATTACTA
Core_2	A5	44[86]51[87]	TGAAACTGAACACAAGAGAGGAAATATTTTGGAGGGTACTTGCAGCACC
Core_2	A6	22[183]23[183]	AAAACTACAGAGATAAAA
Core_2	A7	32[154]31[137]	AAATCTGCGAACGAGTAGATTTCAAAA
Core_2	A8	27[119]32[111]	CGGTTGTAAATCATAAGTTTCCCATTAGATATGGTT
Core_2	A9	3[72]56[77]	AAACGGCGAACGGCTTAATTAAATCCATTGGCC
Core_2	A10	56[76]7[76]	TTGATATGCCACCAGCCGATTATCCTGA
Core_2	A11	46[55]17[55]	GAAACAACATAAAAGTATTAGTCCTTTG
Core_2	A12	7[77]5[87]	GAAGTGTTTTTAAAGAGCTAATTGA
Core_2	B1	27[62]24[87]	AAAGTAAATGCTGATGCAAATCCAATCGCGCTTAGGAGCGATAAGTG
Core_2	B2	42[177]21[193]	GAAGATACATCAGCTCAAATTCGCATTAAATTTAAA
Core_2	B3	38[97]25[97]	AGGTCTTATTGCATATATGTGGCTTAGA
Core_2	B4	52[107]7[118]	GTGGCATTTTGGAACCACAGAGCCGCCGCACCGCTGGTGCGGTTT
Core_2	B5	19[30]40[22]	AAAGGAACAAAGGAGAAACAAGCAAGACCAAGTACCGCACTCAAAA
Core_2	B6	5[88]2[72]	CGACCGCCGCTGGCGAGGCTTGACGGGGAAAGCAAA
Core_2	B7	21[30]16[46]	AAATAACGGATTCGCCTGAACATCGGAAACCACAACATTATATTAAAACT
Core_2	B8	20[66]42[56]	ACAGTTATCATGCTAATTTTAAAAGAAACAGCATTTTAT
Core_2	B9	14[107]46[98]	ATAAAACAGAATAACGGTCAGAGA
Core_2	B10	8[83]52[77]	AGTGAGGAGCGTCAAAACGTC
Core_2	B11	19[161]40[161]	ATTCGCGACCAATAATTCAACCTATCAT
Core_2	B12	58[107]3[118]	GGCCATACATGGCTTATAGAACGTAGGAGCG
Core_2	C1	19[77]40[77]	CTGATTATAACGTCCCCAATATAATCGG
Core_2	C2	29[105]26[108]	TAATTTTAGGCAAAGCATAAAAGAC
Core_2	C3	7[119]52[119]	GCGTATTTCCAGTCAGCCCCCTTCAACA
Core_2	C4	21[77]18[87]	CGCAGAGGCGAATATCAGGTTTCAGATGGCGC
Core_2	C5	15[182]45[196]	TGTAAAAGGAAGGGTGTACAGACCAGAAA
Core_2	C6	17[98]42[98]	TCAGGAAGTTGGTGTTGAGATAGCCTTA
Core_2	C7	27[130]34[119]	AAAGATCAAAATCATAGACAGTAGATAATGC
Core_2	C8	52[149]57[165]	TGTAGACAGCAACTACAAATAGGACAGAACCTCAGGAGGTTTAGTACAAA
Core_2	C9	52[76]11[76]	ACCAATGAAAATCACCTACATACATTCT
Core_2	C10	7[161]52[161]	CGGGCAATGAGCTAGTTAGCGGTTAGTA
Core_2	C11	15[119]12[129]	TGAGGAAGGTTAGCTGAATTCTTGTCAAGCAC
Core_2	C12	58[97]60[86]	TGGAATGGAAAGCGATTTACCTAAAA
Core_2	D1	54[97]9[97]	CACCGGAGCGCGTTGCATTAACTGAGTA
Core_2	D2	40[196]39[186]	AAAAATTACGAGGCATAGTAAGCGTCCAATAAAA
Core_2	D3	4[162]5[162]	AAAAATCCCGCAAAAAAA
Core_2	D4	38[149]43[150]	CTCGTAATAGGTTTACCTTTAGGAAGGTAGATTTT
Core_2	D5	58[154]5[139]	AAACCTCAAGAGAAGGATTAGGGTGTATCAATAGCCTTGATGG
Core_2	D6	29[120]33[129]	AGCTGATTAGCTAATTTCGCAAATGGTAGTTTGAATTC
Core_2	D7	13[98]8[108]	ACCACCAGCAGATGATCGGCTCTGACCTCAGCCATTCAAACTCTGT
Core_2	D8	5[62]6[81]	AAAGGCGCGTACTATGGTTGCTACA
Core_2	D9	57[65]4[62]	AAAACAAACAAAGCGCCGCTACAGAAA
Core_2	D10	56[118]58[108]	CCCAGCATTGACAGGGGTTGAACCA
Core_2	D11	19[119]40[119]	GTTTGGACACGTAATCTAAGATAGCGAG
Core_2	D12	14[170]7[172]	TCACTAATCTCCGACAGTAAAGACAATCATGGTAAAGCTAATGAGCAAAA
Core_2	E1	34[118]29[119]	TGTAGCTTGTCTGGACAGGCAGGGGCGCG
Core_2	E2	25[51]20[67]	AAATTAATTTTCCCTTAGAAAATCGTTTACATTGAGCAAAAAGTTACTAT
Core_2	E3	34[97]38[87]	TAGGAATCATAATTTATACAATTCGAGCAAAGCGGTACC
Core_2	E4	13[182]47[196]	CTCGCCCGGCCAGTGCGCGAAACAAAAAA
Core_2	E5	2[104]58[98]	GCCCCCGTAAGCGTGGATAAG
Core_2	E6	9[41]10[59]	AAATTAACCGTTGTAGCAATACCTCA
Core_2	E7	32[110]36[108]	TGAAATAGTACGGCAACATGAAAGCCATGTA
Core_2	E8	34[139]29[151]	CTTAATTATAACAGCATTAACGCATCAATTCTACTAAAAA
Core_2	E9	38[76]42[66]	TATCTGTCCAGACGAACGCGCTCCTTATGAATCATAGCT
Core_2	E10	25[119]22[129]	ATAGTGAATTTATAAAAGGCCCAACCGTGAAT
Core_2	E11	13[56]46[56]	AACTGATTGCCACGAGCCGAAAGAGCAA
Core_2	E12	42[97]21[97]	AATCAAGAATCAGATAGATTTCCCCGGT
Core_2	F1	61[86]0[83]	AAAAGTTTTAACGTCGAGGTGCCGAAA
Core_2	F2	19[140]15[150]	AATGGAAGGGTTTCGATTCTCGAAACCAGCCAGCTGTTG
Core_2	F3	49[67]56[65]	AAACTTTTGCAGCCAGCAAACCATTCAAGTTACCCTCACCTCAGATCAAA
Core_2	F4	26[162]27[162]	AAAAGGGAGTTTGCAAAA
Core_2	F5	0[103]60[100]	TTTGGGGGGGTCAGAGTG
Core_2	F6	23[119]36[119]	TGATATTGGAGACACGAAAGATAACAAC
Core_2	F7	40[76]23[76]	CTGTCTTCTGTTTAATTACCTTAACAAT
Core_2	F8	48[76]15[76]	CAATAGAACCAGAAACCGCCTACCCTCA
Core_2	F9	31[100]30[100]	AAACTGACCTAAATTTAACTATTTTCATTCATCTTAAA
Core_2	F10	35[65]26[62]	AAATTAGTATCAATATAACTATATAAA
Core_2	F11	50[139]13[139]	ATGACAAAGGAAGTTCGGTGGCCTTATG
Core_2	F12	22[128]18[129]	CGAAAGATTGTTATTTGTTATACTGCGG
Core_2	G1	42[139]46[129]	ATTTAGCGAACCTCATTGTGACAAATCAACGGTCAGTTA
Core_2	G2	52[160]11[160]	AATGAATAAGGCTCCTGTTTCGCTTGTT
Core_2	G3	11[30]48[22]	AAAGGCAGATTCATTTTTGGAGGGAGACAAAAGGGCGACATTAAAA
Core_2	G4	59[75]58[75]	AAAATCTGACAGTCAAAA
Biotinylated staples	A1	17[30]71[46]BIOTIN	AAAGACAACTCGTCATTTTCTAATTTACGCTAA-Biotin
7xR4	A2	13[30]75[46]7xR4	AAATGGCTATTACAAATGATTTTAAGGCAATAGTTACACACACACACACACACA
Staples	A3	9[77]79[87]	ATAACATGGAAATACCAGTAGGGAGTTA
Staples	A4	15[140]73[150]	CGATTAAGGCGAAAGGGAACCGGATATT
Staples	A5	17[77]71[87]	GGGACGAGTAACCGAGAACGAGCTATTT
Biotinylated staples	A6	13[119]75[130]BIOTIN	TGCTGAAATGCGCACTGGCATAGCCGGA-Biotin
Biotinylated staples	A7	12[44]79[46]BIOTIN	AATACCAGTCATGGATTATTTACATCACCGAATTCATT-Biotin
Staples	A8	48[196]77[193]	AAAGAAAGAGGCAAA
Biotinylated staples	A9	54[175]83[172]BIOTIN	AAAGAGTTTCGTCAC-Biotin
Staples	A10	12[128]79[130]	GAATGAGTAATCTCCAGAACAATAATAATAACGCCCAC
Staples	A11	7[98]81[109]	ACGCGCGGCCAGCTTTCATCGAGAATAG
Staples	A12	22[149]69[150]	GTCTAAATTGCAAGAACCTACCATGTTGAGAAGACGAC
Staples	B1	11[140]77[150]	TTAAGCTCAACTCGTTCCATTACATACA
Biotinylated staples	B2	3[98]85[109]BIOTIN	GGGAAGACGTAACCGTCGAGAGAGGTTG-Biotin
7xR3	B3	11[98]77[109]7xR3	CCGAACTGACGCATCTACAGACCACGGATTCTCTCTCTCTCTCTCTCTC
7xR4	B4	3[140]85[151]7xR4	TGAGTGTTCAAAAGACCGTACGCCACCCTTACACACACACACACACACA
Staples	B5	5[119]83[130]	GGCGAAACGGTCCACACCCTCTAATCAA
Staples	B6	15[98]73[109]	AAATCAAAACTAATAACAAAGAGTGAAT
Staples	B7	15[56]73[66]	ACCTCAATTTAGAAACAGGGAAAGAAAC
Staples	B8	44[196]73[193]	AAAGCGCATAGGCTG
Staples	B9	17[161]71[171]	CGCCATTGTAACAATCATTATAACAACA
Staples	B10	13[77]75[87]	GCCATTATATTAACGGAAACCATTGAGT
Biotinylated staples	B11	26[107]65[109]	TACGCTGAGACAACATAAATCAATCAAAAAGTAGGCAG-Biotin
7xR4	B12	23[140]65[151]7xR4	GATAAATTTCAAAATTTTAATGAGAGTATTACACACACACACACACACA
Staples	C1	6[80]83[87]	GGAGCCCTCAGCCCTCAG
Staples	C2	17[119]71[130]	CAGCTTTGACCGTATTTAATCCCGACTT
Staples	C3	19[56]69[66]	AGCGGAATAACAGTATCGTAGCATTCCA
Staples	C4	13[161]75[171]	CCCGCTTGGAGAAGGACCCCCTGATAAA
Staples	C5	9[161]79[171]	ATAAAGTGTCATAGCAAAAGGCAGCTTG
Staples	C6	21[119]67[130]	AAACAGGTGAACGGTTTTGCAAAACGAG
Staples	C7	24[86]67[87]	AATGAATTACTGTTATTCATTTCATCAACAAACTATTA
Biotinylated staples	C8	21[161]67[171]BIOTIN	TAATATTTCAGGTCTTTAGACAATATTC-Biotin
Staples	C9	11[56]77[67]	CAGTAATAGAATACCCTCAGCTATGGTT
Staples	C10	7[51]81[68]	AAAGGAACGGTAAGTCTGTGACAGAACGATAGC
Staples	C11	7[140]81[150]	TTTTTCTCGTTGCGATTCCACATGGGAT
Staples	C12	19[98]69[109]	TTCATCAAATTGCGTATAGAAGAGCATG
Staples	D1
Staples	D2	42[160]68[149]	TTATTACATACCACGGAACGCTAAACGT
Staples	D3	46[76]72[65]	TAAGCCCTAGACGGAATACATGTTTGAG
Staples	D4	52[186]78[171]	AAATGTCGTCTTAATTGTAAATTCGTGGAGGAT
Staples	D5	50[160]76[149]	ATACCGATAAAATACTGCCATAAATAAC
7xR4	D6	60[99]86[87]7xR4	TACTGGTAAGTTCCAGATTTAGAAAAGGAATTACACACACACACACACACA
Staples	D7	54[160]80[149]	CAGTACACCTCATAACTCACACGGAAGC
Staples	D8	44[97]70[87]	AAGGCTTATTGGGCTAGATGGATGGCAA
Staples	D9	50[118]76[108]	GCATAACAGGACTAGCCTTGATCCTTAG
7xR4	D10	51[88]78[87]7xR4	ATTACCATAGGGAAAAACATTTCTTTACACACACACACACACACA
Staples	D11	56[97]82[87]	AGGCAGGACCAGAAAGAGCGGTCGGCCA
Staples	D12	33[130]62[129]	CATGCTGAATGGCTTAATTGAGTTACGCAAGACATTAT
Staples	E1	45[109]72[108]	AGGGTAATGATTAGGAGCTCCAGC
Staples	E2	38[118]64[108]	AATGACCGGAAGCCGTCAAATAGAGTCA
Staples	E3	54[118]80[107]	AATCACCCGGTCATGGGAAACATCGGCC
Staples	E4	52[55]78[44]	AGCACCGCATTTGGGTCTGAAACACGAC
5xR1	E5	48[97]74[87]5xR1	ATAAGTTCGCAATAGGTGAGGAGTTGGCTTTCCTCCTCCTCCTCCTCCT
Staples	E6	52[139]78[128]	TTTGCTAACGTTGATATCCGCACAGGGC
Staples	E7	44[181]70[171]	GCTGACCAGGACGTTTAAATGTTCCTGT
Staples	E8	60[144]86[127]	AAACCCCCTGCCGTATTAAGGAACAAATAGGGT
Staples	E9	36[97]62[87]	AGGCATTATTCTTAACCTCCGAATAAAG
Staples	E10	38[160]64[150]	ATTGAATTCAAAGCTGTGTAGTATTTTA
Staples	E11	44[55]70[44]	GATTTTTACAAAATTTTGAGTCAGAAGG
Staples	E12	54[76]80[65]	AGCCGCCTGCCTTTCCACCGAATTAGTA
Staples	F1	48[139]74[128]	TAAAGGTACTCCTTGTGGTTGTGCAAGG
Staples	F2	46[160]72[149]	TTGTGTCCCAACTTCTATTACGGCAAAG
Staples	F3	58[118]84[107]	GCTCAGTTATAAGTGCGGTCACCCAGCA
Staples	F4	48[55]74[44]	TACCAGCAGCAGATCTGAGAGTTGCTGA
Staples	F5	42[76]68[65]	TGCACCCTACCGCGAGATGAAAAAATCG
Staples	F6	37[55]64[65]	AAAACAAAAGGTAAAGTAATGTCTTCTGTATCCTTG
Staples	F7	44[139]70[129]	CATTACCATTACCTACAAACGTCTGAAT
Staples	F8	40[139]66[129]	GATAAAATTTTGCCAACAAGATCTAGCT
Staples	F9	56[139]82[128]	TCAGAACGGGATAGAGAGTTGAGGGTGG
Staples	F10	40[97]66[87]	TAGAAACGTCCTGAAATCATACTTTTTT
Staples	F11	50[76]76[65]	AAGGCCGGACAGCAGACCTGAAAACATC
Staples	F12	42[118]68[107]	GCGGGAGCCGGTATAACAGAAGCCCCAA
7xR4	G1	48[181]74[171]7xR4	AGAATACATACCAAGCCAAGCACGACGTTTACACACACACACACACACA

## Sheet: 2D Sub-nm
PLATE NAME	PLATE POSITION	OLIGO NAME	SEQUENCE
BLK_1	A1	21[32]23[31]BLK	TTTTCACTCAAAGGGCGAAAAACCATCACC
BLK_1	A2	19[32]21[31]BLK	GTCGACTTCGGCCAACGCGCGGGGTTTTTC
BLK_1	A3	17[32]19[31]BLK	TGCATCTTTCCCAGTCACGACGGCCTGCAG
BLK_1	A4	15[32]17[31]BLK	TAATCAGCGGATTGACCGTAATCGTAACCG
7xR4_1	A5	13[32]15[31]7xR4	AACGCAAAATCGATGAACGGTACCGGTTGAACACACACACACACACACA
BLK_1	A6	11[32]13[31]BLK	AACAGTTTTGTACCAAAAACATTTTATTTC
BLK_1	A7	9[32]11[31]BLK	TTTACCCCAACATGTTTTAAATTTCCATAT
7xR4_1	A8	7[32]9[31]7xR4	TTTAGGACAAATGCTTTAAACAATCAGGTCACACACACACACACACACA
BLK_1	A9	5[32]7[31]BLK	CATCAAGTAAAACGAACTAACGAGTTGAGA
BLK_1	A10	3[32]5[31]BLK	AATACGTTTGAAAGAGGACAGACTGACCTT
BLK_1	A11	1[32]3[31]BLK	AGGCTCCAGAGGCTTTGAGGACACGGGTAA
BLK_1	A12	0[47]1[31]BLK	AGAAAGGAACAACTAAAGGAATTCAAAAAAA
BLK_1	B1	23[32]22[48]BLK	CAAATCAAGTTTTTTGGGGTCGAAACGTGGA
BLK_1	B2	22[47]20[48]BLK	CTCCAACGCAGTGAGACGGGCAACCAGCTGCA
BLK_1	B3	20[47]18[48]BLK	TTAATGAACTAGAGGATCCCCGGGGGGTAACG
BLK_1	B4	18[47]16[48]BLK	CCAGGGTTGCCAGTTTGAGGGGACCCGTGGGA
BLK_1	B5	16[47]14[48]BLK	ACAAACGGAAAAGCCCCAAAAACACTGGAGCA
BLK_1	B6	14[47]12[48]BLK	AACAAGAGGGATAAAAATTTTTAGCATAAAGC
BLK_1	B7	12[47]10[48]BLK	TAAATCGGGATTCCCAATTCTGCGATATAATG
BLK_1	B8	10[47]8[48]BLK	CTGTAGCTTGACTATTATAGTCAGTTCATTGA
BLK_1	B9	8[47]6[48]BLK	ATCCCCCTATACCACATTCAACTAGAAAAATC
BLK_1	B10	6[47]4[48]BLK	TACGTTAAAGTAATCTTGACAAGAACCGAACT
BLK_1	B11	4[47]2[48]BLK	GACCAACTAATGCCACTACGAAGGGGGTAGCA
BLK_1	B12	2[47]0[48]BLK	ACGGCTACAAAAGGAGCCTTTAATGTGAGAAT
BLK_1	C1	21[56]23[63]BLK	AGCTGATTGCCCTTCAGAGTCCACTATTAAAGGGTGCCGT
Biotinylated staples	C2	18[63]20[56]BIOTIN	Biotin-ATTAAGTTTACCGAGCTCGAATTCGGGAAACCTGTCGTGC
BIOTIN PLACEHOLDER	C3
BLK_1	C4	15[64]18[64]BLK	GTATAAGCCAACCCGTCGGATTCTGACGACAGTATCGGCCGCAAGGCG
BLK_1	C5	13[64]15[63]BLK	TATATTTTGTCATTGCCTGAGAGTGGAAGATT
BLK_1	C6	11[64]13[63]BLK	GATTTAGTCAATAAAGCCTCAGAGAACCCTCA
BLK_1	C7	9[64]11[63]BLK	CGGATTGCAGAGCTTAATTGCTGAAACGAGTA
BLK_1	C8	7[56]9[63]BLK	ATGCAGATACATAACGGGAATCGTCATAAATAAAGCAAAG
Biotinylated staples	C9	4[63]6[56]BIOTIN	Biotin-ATAAGGGAACCGGATATTCATTACGTCAGGACGTTGGGAA
BIOTIN PLACEHOLDER	C10
BLK_1	C11	1[64]4[64]BLK	TTTATCAGGACAGCATCGGAACGACACCAACCTAAAACGAGGTCAATC
BLK_1	C12	0[79]1[63]BLK	ACAACTTTCAACAGTTTCAGCGGATGTATCGG
BLK_1	D1	23[64]22[80]BLK	AAAGCACTAAATCGGAACCCTAATCCAGTT
BLK_1	D2	22[79]20[80]BLK	TGGAACAACCGCCTGGCCCTGAGGCCCGCT
BLK_1	D3	20[79]18[80]BLK	TTCCAGTCGTAATCATGGTCATAAAAGGGG
BLK_1	D4	18[79]16[80]BLK	GATGTGCTTCAGGAAGATCGCACAATGTGA
BLK_1	D5	16[79]14[80]BLK	GCGAGTAAAAATATTTAAATTGTTACAAAG
BLK_1	D6	14[79]12[80]BLK	GCTATCAGAAATGCAATGCCTGAATTAGCA
BLK_1	D7	12[79]10[80]BLK	AAATTAAGTTGACCATTAGATACTTTTGCG
BLK_1	D8	10[79]8[80]BLK	GATGGCTTATCAAAAAGATTAAGAGCGTCC
BLK_1	D9	8[79]6[80]BLK	AATACTGCCCAAAAGGAATTACGTGGCTCA
BLK_1	D10	6[79]4[80]BLK	TTATACCACCAAATCAACGTAACGAACGAG
BLK_1	D11	4[79]2[80]BLK	GCGCAGACAAGAGGCAAAAGAATCCCTCAG
BLK_1	D12	2[79]0[80]BLK	CAGCGAAACTTGCTTTCGAGGTGTTGCTAA
BLK_1	E1	21[96]23[95]BLK	AGCAAGCGTAGGGTTGAGTGTTGTAGGGAGCC
BLK_1	E2	19[96]21[95]BLK	CTGTGTGATTGCGTTGCGCTCACTAGAGTTGC
BLK_1	E3	17[96]19[95]BLK	GCTTTCCGATTACGCCAGCTGGCGGCTGTTTC
BLK_1	E4	15[96]17[95]BLK	ATATTTTGGCTTTCATCAACATTATCCAGCCA
BLK_1	E5	13[96]15[95]BLK	TAGGTAAACTATTTTTGAGAGATCAAACGTTA
BLK_1	E6	11[96]13[95]BLK	AATGGTCAACAGGCAAGGCAAAGAGTAATGTG
BLK_1	E7	9[96]11[95]BLK	CGAAAGACTTTGATAAGAGGTCATATTTCGCA
BLK_1	E8	7[96]9[95]BLK	TAAGAGCAAATGTTTAGACTGGATAGGAAGCC
BLK_1	E9	5[96]7[95]BLK	TCATTCAGATGCGATTTTAAGAACAGGCATAG
BLK_1	E10	3[96]5[95]BLK	ACACTCATCCATGTTACTTAGCCGAAAGCTGC
BLK_1	E11	1[96]3[95]BLK	AAACAGCTTTTTGCGGGATCGTCAACACTAAA
BLK_1	E12	0[111]1[95]BLK	TAAATGAATTTTCTGTATGGGATTAATTTCTT
BLK_1	F1	23[96]22[112]BLK	CCCGATTTAGAGCTTGACGGGGAAAAAGAATA
7xR3_1	F2	22[111]20[112]7xR3	GCCCGAGAGTCCACGCTGGTTTGCAGCTAACTTTCTCTCTCTCTCTCTCTCTC
5xR1_1	F3	5xR1 20[111]18[112]	TCCTCCTCCTCCTCCTCCTTTCACATTAAAATTGTTATCCGCTCATGCGGGCC
BLK_1	F4	18[111]16[112]BLK	TCTTCGCTGCACCGCTTCTGGTGCGGCCTTCC
BLK_1	F5	16[111]14[112]BLK	TGTAGCCATTAAAATTCGCATTAAATGCCGGA
7xR3_1	F6	14[111]12[112]7xR3	GAGGGTAGGATTCAAAAGGGTGAGACATCCAATTCTCTCTCTCTCTCTCTCTC
5xR1_1	F7	5xR1 12[111]10[112]	TCCTCCTCCTCCTCCTCCTTTTAAATCATATAACCTGTTTAGCTAACCTTTAA
BLK_1	F8	10[111]8[112]BLK	TTGCTCCTTTCAAATATCGCGTTTGAGGGGGT
BLK_1	F9	8[111]6[112]BLK	AATAGTAAACACTATCATAACCCTCATTGTGA
7xR3_1	F10	6[111]4[112]7xR3	ATTACCTTTGAATAAGGCTTGCCCAAATCCGCTTCTCTCTCTCTCTCTCTCTC
5xR1_1	F11	5xR1 4[111]2[112]	TCCTCCTCCTCCTCCTCCTTTGACCTGCTCTTTGACCCCCAGCGAGGGAGTTA
BLK_1	F12	2[111]0[112]BLK	AAGGCCGCTGATACCGATAGTTGCGACGTTAG
BLK_1	G1	21[120]23[127]BLK	CCCAGCAGGCGAAAAATCCCTTATAAATCAAGCCGGCG
Biotinylated staples	G2	8[127]20[120]BIOTIN	Biotin-GCGATCGGCAATTCCACACAACAGGTGCCTAATGAGTG
BIOTIN PLACEHOLDER	G3
BLK_1	G4	15[128]18[128]BLK	TAAATCAAAATAATTCGCGTCTCGGAAACCAGGCAAAGGGAAGG
BLK_1	G5	13[128]15[127]BLK	GAGACAGCTAGCTGATAAATTAATTTTTGT
BLK_1	G6	11[128]13[127]BLK	TTTGGGGATAGTAGTAGCATTAAAAGGCCG
BLK_1	G7	9[128]11[127]BLK	GCTTCAATCAGGATTAGAGAGTTATTTTCA
BLK_1	G8	7[120]9[127]BLK	CGTTTACCAGACGACAAAGAAGTTTTGCCATAATTCGA
Biotinylated staples	G9	4[127]6[120]BIOTIN	Biotin-TTGTGTCGTGACGAGAAACACCAAATTTCAACTTTAAT
BIOTIN PLACEHOLDER	G10
BLK_1	G11	1[128]4[128]BLK	TGACAACTCGCTGAGGCTTGCATTATACCAAGCGCGATGATAAA
BLK_1	G12	0[143]1[127]BLK	TCTAAAGTTTTGTCGTCTTTCCAGCCGACAA
BLK_1	H1	21[160]22[144]BLK	TCAATATCGAACCTCAAATATCAATTCCGAAA
BLK_1	H2	19[160]20[144]BLK	GCAATTCACATATTCCTGATTATCAAAGTGTA
BLK_1	H3	17[160]18[144]BLK	AGAAAACAAAGAAGATGATGAAACAGGCTGCG
BLK_1	H4	15[160]16[144]BLK	ATCGCAAGTATGTAAATGCTGATGATAGGAAC
BLK_1	H5	13[160]14[144]BLK	GTAATAAGTTAGGCAGAGGCATTTATGATATT
BLK_1	H6	11[160]12[144]BLK	CCAATAGCTCATCGTAGGAATCATGGCATCAA
BLK_1	H7	9[160]10[144]BLK	AGAGAGAAAAAAATGAAAATAGCAAGCAAACT
BLK_1	H8	7[160]8[144]BLK	TTATTACGAAGAACTGGCATGATTGCGAGAGG
BLK_1	H9	5[160]6[144]BLK	GCAAGGCCTCACCAGTAGCACCATGGGCTTGA
BLK_1	H10	3[160]4[144]BLK	TTGACAGGCCACCACCAGAGCCGCGATTTGTA
BLK_1	H11	1[160]2[144]BLK	TTAGGATTGGCTGAGACTCCTCAATAACCGAT
BLK_1	H12	0[175]0[144]BLK	TCCACAGACAGCCCTCATAGTTAGCGTAACGA
BLK_2	A1	23[128]23[159]BLK	AACGTGGCGAGAAAGGAAGGGAAACCAGTAA
BLK_2	A2	22[143]21[159]BLK	TCGGCAAATCCTGTTTGATGGTGGACCCTCAA
BLK_2	A3	20[143]19[159]BLK	AAGCCTGGTACGAGCCGGAAGCATAGATGATG
BLK_2	A4	18[143]17[159]BLK	CAACTGTTGCGCCATTCGCCATTCAAACATCA
BLK_2	A5	16[143]15[159]BLK	GCCATCAAGCTCATTTTTTAACCACAAATCCA
BLK_2	A6	14[143]13[159]BLK	CAACCGTTTCAAATCACCATCAATTCGAGCCA
BLK_2	A7	12[143]11[159]BLK	TTCTACTACGCGAGCTGAAAAGGTTACCGCGC
BLK_2	A8	10[143]9[159]BLK	CCAACAGGAGCGAACCAGACCGGAGCCTTTAC
BLK_2	A9	8[143]7[159]BLK	CTTTTGCAGATAAAAACCAAAATAAAGACTCC
BLK_2	A10	6[143]5[159]BLK	GATGGTTTGAACGAGTAGTAAATTTACCATTA
BLK_2	A11	4[143]3[159]BLK	TCATCGCCAACAAAGTACAACGGACGCCAGCA
BLK_2	A12	2[143]1[159]BLK	ATATTCGGAACCATCGCCCACGCAGAGAAGGA
BLK_2	B1	23[160]22[176]BLK	TAAAAGGGACATTCTGGCCAACAAAGCATC
7xR3_2	B2	22[175]20[176]7xR3	ACCTTGCTTGGTCAGTTGGCAAAGAGCGGATTCTCTCTCTCTCTCTCTCTC
5xR1_2	B3	5xR1 20[175]18[176]	TCCTCCTCCTCCTCCTCCTTTATTATCATTCAATATAATCCTGACAATTAC
BLK_2	B4	18[175]16[176]BLK	CTGAGCAAAAATTAATTACATTTTGGGTTA
BLK_2	B5	16[175]14[176]BLK	TATAACTAACAAAGAACGCGAGAACGCCAA
7xR3_2	B6	14[175]12[176]7xR3	CATGTAATAGAATATAAAGTACCAAGCCGTTTCTCTCTCTCTCTCTCTCTC
5xR1_2	B7	5xR1 12[175]10[176]	TCCTCCTCCTCCTCCTCCTTTTTTTATTTAAGCAAATCAGATATTTTTTGT
BLK_2	B8	10[175]8[176]BLK	TTAACGTCTAACATAAAAACAGGTAACGGA
BLK_2	B9	8[175]6[176]BLK	ATACCCAACAGTATGTTAGCAAATTAGAGC
7xR3_2	B10	6[175]4[176]7xR3	CAGCAAAAGGAAACGTCACCAATGAGCCGCTTCTCTCTCTCTCTCTCTCTC
5xR1_2	B11	5xR1 4[175]2[176]	TCCTCCTCCTCCTCCTCCTTTCACCAGAAAGGTTGAGGCAGGTCATGAAAG
BLK_2	B12	2[175]0[176]BLK	TATTAAGAAGCGGGGTTTTGCTCGTAGCAT
BLK_2	C1	21[184]23[191]BLK	TCAACAGTTGAAAGGAGCAAATGAAAAATCTAGAGATAGA
Biotinylated staples	C2	18[191]20[184]BIOTIN	Biotin-ATTCATTTTTGTTTGGATTATACTAAGAAACCACCAGAAG
BIOTIN PLACEHOLDER	C3
BLK_2	C4	15[192]18[192]BLK	TCAAATATAACCTCCGGCTTAGGTAACAATTTCATTTGAAGGCGAATT
BLK_2	C5	13[192]15[191]BLK	GTAAAGTAATCGCCATATTTAACAAAACTTTT
BLK_2	C6	11[192]13[191]BLK	TATCCGGTCTCATCGAGAACAAGCGACAAAAG
BLK_2	C7	9[192]11[191]BLK	TTAGACGGCCAAATAAGAAACGATAGAAGGCT
BLK_2	C8	7[184]9[191]BLK	CGTAGAAAATACATACCGAGGAAACGCAATAAGAAGCGCA
Biotinylated staples	C9	4[191]6[184]BIOTIN	Biotin-CACCCTCAGAAACCATCGATAGCATTGAGCCATTTGGGAA
BIOTIN PLACEHOLDER	C10
BLK_2	C11	1[192]4[192]BLK	GCGGATAACCTATTATTCTGAAACAGACGATTGGCCTTGAAGAGCCAC
BLK_2	C12	0[207]1[191]BLK	TCACCAGTACAAACTACAACGCCTAGTACCAG
BLK_2	D1	23[192]22[208]BLK	ACCCTTCTGACCTGAAAGCGTAAGACGCTGAG
BLK_2	D2	22[207]20[208]BLK	AGCCAGCAATTGAGGAAGGTTATCATCATTTT
BLK_2	D3	20[207]18[208]BLK	GCGGAACATCTGAATAATGGAAGGTACAAAAT
BLK_2	D4	18[207]16[208]BLK	CGCGCAGATTACCTTTTTTAATGGGAGAGACT
BLK_2	D5	16[207]14[208]BLK	ACCTTTTTATTTTAGTTAATTTCATAGGGCTT
BLK_2	D6	14[207]12[208]BLK	AATTGAGAATTCTGTCCAGACGACTAAACCAA
BLK_2	D7	12[207]10[208]BLK	GTACCGCAATTCTAAGAACGCGAGTATTATTT
BLK_2	D8	10[207]8[208]BLK	ATCCCAATGAGAATTAACTGAACAGTTACCAG
BLK_2	D9	8[207]6[208]BLK	AAGGAAACATAAAGGTGGCAACATTATCACCG
BLK_2	D10	6[207]4[208]BLK	TCACCGACGCACCGTAATCAGTAGCAGAACCG
BLK_2	D11	4[207]2[208]BLK	CCACCCTCTATTCACAAACAAATACCTGCCTA
BLK_2	D12	2[207]0[208]BLK	TTTCGGAAGTGCCGTCGAGAGGGTGAGTTTCG
BLK_2	E1	21[224]23[223]BLK	CTTTAGGGCCTGCAACAGTGCCAATACGTG
BLK_2	E2	19[224]21[223]BLK	CTACCATAGTTTGAGTAACATTTAAAATAT
BLK_2	E3	17[224]19[223]BLK	CATAAATCTTTGAATACCAAGTGTTAGAAC
BLK_2	E4	15[224]17[223]BLK	CCTAAATCAAAATCATAGGTCTAAACAGTA
BLK_2	E5	13[224]15[223]BLK	ACAACATGCCAACGCTCAACAGTCTTCTGA
BLK_2	E6	11[224]13[223]BLK	GCGAACCTCCAAGAACGGGTATGACAATAA
BLK_2	E7	9[224]11[223]BLK	AAAGTCACAAAATAAACAGCCAGCGTTTTA
BLK_2	E8	7[224]9[223]BLK	AACGCAAAGATAGCCGAACAAACCCTGAAC
BLK_2	E9	5[224]7[223]BLK	TCAAGTTTCATTAAAGGTGAATATAAAAGA
BLK_2	E10	3[224]5[223]BLK	TTAAAGCCAGAGCCGCCACCCTCGACAGAA
BLK_2	E11	1[224]3[223]BLK	GTATAGCAAACAGTTAATGCCCAATCCTCA
BLK_2	E12	0[239]1[223]BLK	AGGAACCCATGTACCGTAACACTTGATATAA
BLK_2	F1	23[224]22[240]BLK	GCACAGACAATATTTTTGAATGGGGTCAGTA
BLK_2	F2	22[239]20[240]BLK	TTAACACCAGCACTAACAACTAATCGTTATTA
BLK_2	F3	20[239]18[240]BLK	ATTTTAAAATCAAAATTATTTGCACGGATTCG
BLK_2	F4	18[239]16[240]BLK	CCTGATTGCAATATATGTGAGTGATCAATAGT
BLK_2	F5	16[239]14[240]BLK	GAATTTATTTAATGGTTTGAAATATTCTTACC
7xR4_2	F6	14[239]12[240]7xR4	AGTATAAAGTTCAGCTAATGCAGATGTCTTTCACACACACACACACACACA
BLK_2	F7	12[239]10[240]BLK	CTTATCATTCCCGACTTGCGGGAGCCTAATTT
BLK_2	F8	10[239]8[240]BLK	GCCAGTTAGAGGGTAATTGAGCGCTTTAAGAA
BLK_2	F9	8[239]6[240]BLK	AAGTAAGCAGACACCACGGAATAATATTGACG
BLK_2	F10	6[239]4[240]BLK	GAAATTATTGCCTTTAGCGTCAGACCGGAACC
BLK_2	F11	4[239]2[240]BLK	GCCTCCCTCAGAATGGAAAGCGCAGTAACAGT
BLK_2	F12	2[239]0[240]BLK	GCCCGTATCCGGAATAGGTGTATCAGCCCAAT
BLK_2	G1	21[248]23[255]BLK	AGATTAGAGCCGTCAAAAAACAGAGGTGAGGCCTATTAGT
Biotinylated staples	G2	18[255]20[248]BIOTIN	Biotin-AACAATAACGTAAAACAGAAATAAAAATCCTTTGCCCGAA
BIOTIN PLACEHOLDER	G3
BLK_2	G4	15[256]18[256]BLK	GTGATAAAAAGACGCTGAGAAGAGATAACCTTGCTTCTGTTCGGGAGA
BLK_2	G5	13[256]15[255]BLK	GTTTATCAATATGCGTTATACAAACCGACCGT
BLK_2	G6	11[256]13[255]BLK	GCCTTAAACCAATCAATAATCGGCACGCGCCT
BLK_2	G7	9[256]11[255]BLK	GAGAGATAGAGCGTCTTTCCAGAGGTTTTGAA
BLK_2	G8	7[248]9[255]BLK	GTTTATTTTGTCACAATCTTACCGAAGCCCTTTAATATCA
Biotinylated staples	G9	4[255]6[248]BIOTIN	Biotin-AGCCACCACTGTAGCGCGTTTTCAAGGGAGGGAAGGTAAA
BIOTIN PLACEHOLDER	G10
BLK_2	G11	1[256]4[256]BLK	CAGGAGGTGGGGTCAGTGCCTTGAGTCTCTGAATTTACCGGGAACCAG
BLK_2	G12	0[271]1[255]BLK	CCACCCTCATTTTCAGGGATAGCAACCGTACT
BLK_2	H1	23[256]22[272]BLK	CTTTAATGCGCGAACTGATAGCCCCACCAG
7xR4_2	H2	22[271]20[272]7xR4	CAGAAGATTAGATAATACATTTGTCGACAAACACACACACACACACACA
BLK_2	H3	20[271]18[272]BLK	CTCGTATTAGAAATTGCGTAGATACAGTAC
BLK_2	H4	18[271]16[272]BLK	CTTTTACAAAATCGTCGCTATTAGCGATAG
BLK_2	H5	16[271]14[272]BLK	CTTAGATTTAAGGCGTTAAATAAAGCCTGT
7xR4_2	H6	14[271]12[272]7xR4	TTAGTATCACAATAGATAAGTCCACGAGCAACACACACACACACACACA
BLK_2	H7	12[271]10[272]BLK	TGTAGAAATCAAGATTAGTTGCTCTTACCA
BLK_2	H8	10[271]8[272]BLK	ACGCTAACACCCACAAGAATTGAAAATAGC
BLK_2	H9	8[271]6[272]BLK	AATAGCTATCAATAGAAAATTCAACATTCA
BLK_2	H10	6[271]4[272]BLK	ACCGATTGTCGGCATTTTCGGTCATAATCA
7xR4_2	H11	4[271]2[272]7xR4	AAATCACCTTCCAGTAAGCGTCAGTAATAAACACACACACACACACACA
BLK_2	H12	2[271]0[272]BLK	GTTTTAACTTAGTACCGCCACCCAGAGCCA

## Sheet: 20nm
PLATE NAME	PLATE POSITION	OLIGO NAME	SEQUENCE
BLK_1	A1	21[32]23[31]BLK	TTTTCACTCAAAGGGCGAAAAACCATCACC
BLK_1	A2	19[32]21[31]BLK	GTCGACTTCGGCCAACGCGCGGGGTTTTTC
BLK_1	A3	17[32]19[31]BLK	TGCATCTTTCCCAGTCACGACGGCCTGCAG
BLK_1	A4	15[32]17[31]BLK	TAATCAGCGGATTGACCGTAATCGTAACCG
BLK_2	A5	13[32]15[31]BLK	AACGCAAAATCGATGAACGGTACCGGTTGA
BLK_3	A6	11[32]13[31]BLK	AACAGTTTTGTACCAAAAACATTTTATTTC
BLK_4	A7	9[32]11[31]BLK	TTTACCCCAACATGTTTTAAATTTCCATAT
BLK_5	A8	7[32]9[31]BLK	TTTAGGACAAATGCTTTAAACAATCAGGTC
BLK_1	A9	5[32]7[31]BLK	CATCAAGTAAAACGAACTAACGAGTTGAGA
BLK_1	A10	3[32]5[31]BLK	AATACGTTTGAAAGAGGACAGACTGACCTT
BLK_1	A11	1[32]3[31]BLK	AGGCTCCAGAGGCTTTGAGGACACGGGTAA
BLK_1	A12	0[47]1[31]BLK	AGAAAGGAACAACTAAAGGAATTCAAAAAAA
BLK_1	B1	23[32]22[48]BLK	CAAATCAAGTTTTTTGGGGTCGAAACGTGGA
BLK_1	B2	22[47]20[48]BLK	CTCCAACGCAGTGAGACGGGCAACCAGCTGCA
7xR4_1	B3	20[47]18[48]7xR4	TTAATGAACTAGAGGATCCCCGGGGGGTAACGACACACACACACACACACA
BLK_1	B4	18[47]16[48]BLK	CCAGGGTTGCCAGTTTGAGGGGACCCGTGGGA
BLK_1	B5	16[47]14[48]BLK	ACAAACGGAAAAGCCCCAAAAACACTGGAGCA
BLK_1	B6	14[47]12[48]BLK	AACAAGAGGGATAAAAATTTTTAGCATAAAGC
7xR4_1	B7	12[47]10[48]7xR4	TAAATCGGGATTCCCAATTCTGCGATATAATGACACACACACACACACACA
BLK_1	B8	10[47]8[48]BLK	CTGTAGCTTGACTATTATAGTCAGTTCATTGA
BLK_1	B9	8[47]6[48]BLK	ATCCCCCTATACCACATTCAACTAGAAAAATC
BLK_1	B10	6[47]4[48]BLK	TACGTTAAAGTAATCTTGACAAGAACCGAACT
7xR4_1	B11	4[47]2[48]7xR4	GACCAACTAATGCCACTACGAAGGGGGTAGCAACACACACACACACACACA
BLK_1	B12	2[47]0[48]BLK	ACGGCTACAAAAGGAGCCTTTAATGTGAGAAT
BLK_1	C1	21[56]23[63]BLK	AGCTGATTGCCCTTCAGAGTCCACTATTAAAGGGTGCCGT
Biotinylated staples	C2	18[63]20[56]BIOTIN	Biotin-ATTAAGTTTACCGAGCTCGAATTCGGGAAACCTGTCGTGC
BIOTIN PLACEHOLDER	C3
BLK_1	C4	15[64]18[64]BLK	GTATAAGCCAACCCGTCGGATTCTGACGACAGTATCGGCCGCAAGGCG
BLK_1	C5	13[64]15[63]BLK	TATATTTTGTCATTGCCTGAGAGTGGAAGATT
BLK_1	C6	11[64]13[63]BLK	GATTTAGTCAATAAAGCCTCAGAGAACCCTCA
BLK_1	C7	9[64]11[63]BLK	CGGATTGCAGAGCTTAATTGCTGAAACGAGTA
BLK_1	C8	7[56]9[63]BLK	ATGCAGATACATAACGGGAATCGTCATAAATAAAGCAAAG
Biotinylated staples	C9	4[63]6[56]BIOTIN	Biotin-ATAAGGGAACCGGATATTCATTACGTCAGGACGTTGGGAA
BIOTIN PLACEHOLDER	C10
BLK_1	C11	1[64]4[64]BLK	TTTATCAGGACAGCATCGGAACGACACCAACCTAAAACGAGGTCAATC
BLK_1	C12	0[79]1[63]BLK	ACAACTTTCAACAGTTTCAGCGGATGTATCGG
BLK_1	D1	23[64]22[80]BLK	AAAGCACTAAATCGGAACCCTAATCCAGTT
BLK_1	D2	22[79]20[80]BLK	TGGAACAACCGCCTGGCCCTGAGGCCCGCT
BLK_1	D3	20[79]18[80]BLK	TTCCAGTCGTAATCATGGTCATAAAAGGGG
BLK_1	D4	18[79]16[80]BLK	GATGTGCTTCAGGAAGATCGCACAATGTGA
BLK_1	D5	16[79]14[80]BLK	GCGAGTAAAAATATTTAAATTGTTACAAAG
BLK_1	D6	14[79]12[80]BLK	GCTATCAGAAATGCAATGCCTGAATTAGCA
BLK_1	D7	12[79]10[80]BLK	AAATTAAGTTGACCATTAGATACTTTTGCG
BLK_1	D8	10[79]8[80]BLK	GATGGCTTATCAAAAAGATTAAGAGCGTCC
BLK_1	D9	8[79]6[80]BLK	AATACTGCCCAAAAGGAATTACGTGGCTCA
BLK_1	D10	6[79]4[80]BLK	TTATACCACCAAATCAACGTAACGAACGAG
BLK_1	D11	4[79]2[80]BLK	GCGCAGACAAGAGGCAAAAGAATCCCTCAG
BLK_1	D12	2[79]0[80]BLK	CAGCGAAACTTGCTTTCGAGGTGTTGCTAA
BLK_1	E1	21[96]23[95]BLK	AGCAAGCGTAGGGTTGAGTGTTGTAGGGAGCC
BLK_1	E2	19[96]21[95]BLK	CTGTGTGATTGCGTTGCGCTCACTAGAGTTGC
BLK_1	E3	17[96]19[95]BLK	GCTTTCCGATTACGCCAGCTGGCGGCTGTTTC
BLK_1	E4	15[96]17[95]BLK	ATATTTTGGCTTTCATCAACATTATCCAGCCA
BLK_1	E5	13[96]15[95]BLK	TAGGTAAACTATTTTTGAGAGATCAAACGTTA
BLK_1	E6	11[96]13[95]BLK	AATGGTCAACAGGCAAGGCAAAGAGTAATGTG
BLK_1	E7	9[96]11[95]BLK	CGAAAGACTTTGATAAGAGGTCATATTTCGCA
BLK_1	E8	7[96]9[95]BLK	TAAGAGCAAATGTTTAGACTGGATAGGAAGCC
BLK_1	E9	5[96]7[95]BLK	TCATTCAGATGCGATTTTAAGAACAGGCATAG
BLK_1	E10	3[96]5[95]BLK	ACACTCATCCATGTTACTTAGCCGAAAGCTGC
BLK_1	E11	1[96]3[95]BLK	AAACAGCTTTTTGCGGGATCGTCAACACTAAA
BLK_1	E12	0[111]1[95]BLK	TAAATGAATTTTCTGTATGGGATTAATTTCTT
BLK_1	F1	23[96]22[112]BLK	CCCGATTTAGAGCTTGACGGGGAAAAAGAATA
BLK_1	F2	22[111]20[112]BLK	GCCCGAGAGTCCACGCTGGTTTGCAGCTAACT
7xR4_1	F3	20[111]18[112]7xR4	CACATTAAAATTGTTATCCGCTCATGCGGGCCACACACACACACACACACA
BLK_1	F4	18[111]16[112]BLK	TCTTCGCTGCACCGCTTCTGGTGCGGCCTTCC
BLK_1	F5	16[111]14[112]BLK	TGTAGCCATTAAAATTCGCATTAAATGCCGGA
BLK_1	F6	14[111]12[112]BLK	GAGGGTAGGATTCAAAAGGGTGAGACATCCAA
7xR4_1	F7	12[111]10[112]7xR4	TAAATCATATAACCTGTTTAGCTAACCTTTAAACACACACACACACACACA
BLK_1	F8	10[111]8[112]BLK	TTGCTCCTTTCAAATATCGCGTTTGAGGGGGT
BLK_1	F9	8[111]6[112]BLK	AATAGTAAACACTATCATAACCCTCATTGTGA
BLK_1	F10	6[111]4[112]BLK	ATTACCTTTGAATAAGGCTTGCCCAAATCCGC
7xR4_1	F11	4[111]2[112]7xR4	GACCTGCTCTTTGACCCCCAGCGAGGGAGTTAACACACACACACACACACA
BLK_1	F12	2[111]0[112]BLK	AAGGCCGCTGATACCGATAGTTGCGACGTTAG
BLK_1	G1	21[120]23[127]BLK	CCCAGCAGGCGAAAAATCCCTTATAAATCAAGCCGGCG
Biotinylated staples	G2	8[127]20[120]BIOTIN	Biotin-GCGATCGGCAATTCCACACAACAGGTGCCTAATGAGTG
BIOTIN PLACEHOLDER	G3
BLK_1	G4	15[128]18[128]BLK	TAAATCAAAATAATTCGCGTCTCGGAAACCAGGCAAAGGGAAGG
BLK_1	G5	13[128]15[127]BLK	GAGACAGCTAGCTGATAAATTAATTTTTGT
BLK_1	G6	11[128]13[127]BLK	TTTGGGGATAGTAGTAGCATTAAAAGGCCG
BLK_1	G7	9[128]11[127]BLK	GCTTCAATCAGGATTAGAGAGTTATTTTCA
BLK_1	G8	7[120]9[127]BLK	CGTTTACCAGACGACAAAGAAGTTTTGCCATAATTCGA
Biotinylated staples	G9	4[127]6[120]BIOTIN	Biotin-TTGTGTCGTGACGAGAAACACCAAATTTCAACTTTAAT
BIOTIN PLACEHOLDER	G10
BLK_1	G11	1[128]4[128]BLK	TGACAACTCGCTGAGGCTTGCATTATACCAAGCGCGATGATAAA
BLK_1	G12	0[143]1[127]BLK	TCTAAAGTTTTGTCGTCTTTCCAGCCGACAA
BLK_1	H1	21[160]22[144]BLK	TCAATATCGAACCTCAAATATCAATTCCGAAA
BLK_1	H2	19[160]20[144]BLK	GCAATTCACATATTCCTGATTATCAAAGTGTA
BLK_1	H3	17[160]18[144]BLK	AGAAAACAAAGAAGATGATGAAACAGGCTGCG
BLK_1	H4	15[160]16[144]BLK	ATCGCAAGTATGTAAATGCTGATGATAGGAAC
BLK_1	H5	13[160]14[144]BLK	GTAATAAGTTAGGCAGAGGCATTTATGATATT
BLK_1	H6	11[160]12[144]BLK	CCAATAGCTCATCGTAGGAATCATGGCATCAA
BLK_1	H7	9[160]10[144]BLK	AGAGAGAAAAAAATGAAAATAGCAAGCAAACT
BLK_1	H8	7[160]8[144]BLK	TTATTACGAAGAACTGGCATGATTGCGAGAGG
BLK_1	H9	5[160]6[144]BLK	GCAAGGCCTCACCAGTAGCACCATGGGCTTGA
BLK_1	H10	3[160]4[144]BLK	TTGACAGGCCACCACCAGAGCCGCGATTTGTA
BLK_1	H11	1[160]2[144]BLK	TTAGGATTGGCTGAGACTCCTCAATAACCGAT
BLK_1	H12	0[175]0[144]BLK	TCCACAGACAGCCCTCATAGTTAGCGTAACGA
BLK_2	A1	23[128]23[159]BLK	AACGTGGCGAGAAAGGAAGGGAAACCAGTAA
BLK_2	A2	22[143]21[159]BLK	TCGGCAAATCCTGTTTGATGGTGGACCCTCAA
BLK_2	A3	20[143]19[159]BLK	AAGCCTGGTACGAGCCGGAAGCATAGATGATG
BLK_2	A4	18[143]17[159]BLK	CAACTGTTGCGCCATTCGCCATTCAAACATCA
BLK_2	A5	16[143]15[159]BLK	GCCATCAAGCTCATTTTTTAACCACAAATCCA
BLK_2	A6	14[143]13[159]BLK	CAACCGTTTCAAATCACCATCAATTCGAGCCA
BLK_2	A7	12[143]11[159]BLK	TTCTACTACGCGAGCTGAAAAGGTTACCGCGC
BLK_2	A8	10[143]9[159]BLK	CCAACAGGAGCGAACCAGACCGGAGCCTTTAC
BLK_2	A9	8[143]7[159]BLK	CTTTTGCAGATAAAAACCAAAATAAAGACTCC
BLK_2	A10	6[143]5[159]BLK	GATGGTTTGAACGAGTAGTAAATTTACCATTA
BLK_2	A11	4[143]3[159]BLK	TCATCGCCAACAAAGTACAACGGACGCCAGCA
BLK_2	A12	2[143]1[159]BLK	ATATTCGGAACCATCGCCCACGCAGAGAAGGA
BLK_2	B1	23[160]22[176]BLK	TAAAAGGGACATTCTGGCCAACAAAGCATC
BLK_2	B2	22[175]20[176]BLK	ACCTTGCTTGGTCAGTTGGCAAAGAGCGGA
7xR4_2	B3	20[175]18[176]7xR4	ATTATCATTCAATATAATCCTGACAATTACACACACACACACACACACA
BLK_2	B4	18[175]16[176]BLK	CTGAGCAAAAATTAATTACATTTTGGGTTA
BLK_2	B5	16[175]14[176]BLK	TATAACTAACAAAGAACGCGAGAACGCCAA
BLK_2	B6	14[175]12[176]BLK	CATGTAATAGAATATAAAGTACCAAGCCGT
7xR4_2	B7	12[175]10[176]7xR4	TTTTATTTAAGCAAATCAGATATTTTTTGTACACACACACACACACACA
BLK_2	B8	10[175]8[176]BLK	TTAACGTCTAACATAAAAACAGGTAACGGA
BLK_2	B9	8[175]6[176]BLK	ATACCCAACAGTATGTTAGCAAATTAGAGC
BLK_2	B10	6[175]4[176]BLK	CAGCAAAAGGAAACGTCACCAATGAGCCGC
7xR4_2	B11	4[175]2[176]7xR4	CACCAGAAAGGTTGAGGCAGGTCATGAAAGACACACACACACACACACA
BLK_2	B12	2[175]0[176]BLK	TATTAAGAAGCGGGGTTTTGCTCGTAGCAT
BLK_2	C1	21[184]23[191]BLK	TCAACAGTTGAAAGGAGCAAATGAAAAATCTAGAGATAGA
Biotinylated staples	C2	18[191]20[184]BIOTIN	Biotin-ATTCATTTTTGTTTGGATTATACTAAGAAACCACCAGAAG
BIOTIN PLACEHOLDER	C3
BLK_2	C4	15[192]18[192]BLK	TCAAATATAACCTCCGGCTTAGGTAACAATTTCATTTGAAGGCGAATT
BLK_2	C5	13[192]15[191]BLK	GTAAAGTAATCGCCATATTTAACAAAACTTTT
BLK_2	C6	11[192]13[191]BLK	TATCCGGTCTCATCGAGAACAAGCGACAAAAG
BLK_2	C7	9[192]11[191]BLK	TTAGACGGCCAAATAAGAAACGATAGAAGGCT
BLK_2	C8	7[184]9[191]BLK	CGTAGAAAATACATACCGAGGAAACGCAATAAGAAGCGCA
Biotinylated staples	C9	4[191]6[184]BIOTIN	Biotin-CACCCTCAGAAACCATCGATAGCATTGAGCCATTTGGGAA
BIOTIN PLACEHOLDER	C10
BLK_2	C11	1[192]4[192]BLK	GCGGATAACCTATTATTCTGAAACAGACGATTGGCCTTGAAGAGCCAC
BLK_2	C12	0[207]1[191]BLK	TCACCAGTACAAACTACAACGCCTAGTACCAG
BLK_2	D1	23[192]22[208]BLK	ACCCTTCTGACCTGAAAGCGTAAGACGCTGAG
BLK_2	D2	22[207]20[208]BLK	AGCCAGCAATTGAGGAAGGTTATCATCATTTT
BLK_2	D3	20[207]18[208]BLK	GCGGAACATCTGAATAATGGAAGGTACAAAAT
BLK_2	D4	18[207]16[208]BLK	CGCGCAGATTACCTTTTTTAATGGGAGAGACT
BLK_2	D5	16[207]14[208]BLK	ACCTTTTTATTTTAGTTAATTTCATAGGGCTT
BLK_2	D6	14[207]12[208]BLK	AATTGAGAATTCTGTCCAGACGACTAAACCAA
BLK_2	D7	12[207]10[208]BLK	GTACCGCAATTCTAAGAACGCGAGTATTATTT
BLK_2	D8	10[207]8[208]BLK	ATCCCAATGAGAATTAACTGAACAGTTACCAG
BLK_2	D9	8[207]6[208]BLK	AAGGAAACATAAAGGTGGCAACATTATCACCG
BLK_2	D10	6[207]4[208]BLK	TCACCGACGCACCGTAATCAGTAGCAGAACCG
BLK_2	D11	4[207]2[208]BLK	CCACCCTCTATTCACAAACAAATACCTGCCTA
BLK_2	D12	2[207]0[208]BLK	TTTCGGAAGTGCCGTCGAGAGGGTGAGTTTCG
BLK_2	E1	21[224]23[223]BLK	CTTTAGGGCCTGCAACAGTGCCAATACGTG
BLK_2	E2	19[224]21[223]BLK	CTACCATAGTTTGAGTAACATTTAAAATAT
BLK_2	E3	17[224]19[223]BLK	CATAAATCTTTGAATACCAAGTGTTAGAAC
BLK_2	E4	15[224]17[223]BLK	CCTAAATCAAAATCATAGGTCTAAACAGTA
BLK_2	E5	13[224]15[223]BLK	ACAACATGCCAACGCTCAACAGTCTTCTGA
BLK_2	E6	11[224]13[223]BLK	GCGAACCTCCAAGAACGGGTATGACAATAA
BLK_2	E7	9[224]11[223]BLK	AAAGTCACAAAATAAACAGCCAGCGTTTTA
BLK_2	E8	7[224]9[223]BLK	AACGCAAAGATAGCCGAACAAACCCTGAAC
BLK_2	E9	5[224]7[223]BLK	TCAAGTTTCATTAAAGGTGAATATAAAAGA
BLK_2	E10	3[224]5[223]BLK	TTAAAGCCAGAGCCGCCACCCTCGACAGAA
BLK_2	E11	1[224]3[223]BLK	GTATAGCAAACAGTTAATGCCCAATCCTCA
BLK_2	E12	0[239]1[223]BLK	AGGAACCCATGTACCGTAACACTTGATATAA
BLK_2	F1	23[224]22[240]BLK	GCACAGACAATATTTTTGAATGGGGTCAGTA
BLK_2	F2	22[239]20[240]BLK	TTAACACCAGCACTAACAACTAATCGTTATTA
7xR4_2	F3	20[239]18[240]7xR4	ATTTTAAAATCAAAATTATTTGCACGGATTCGACACACACACACACACACA
BLK_2	F4	18[239]16[240]BLK	CCTGATTGCAATATATGTGAGTGATCAATAGT
BLK_2	F5	16[239]14[240]BLK	GAATTTATTTAATGGTTTGAAATATTCTTACC
BLK_3	F6	14[239]12[240]BLK	AGTATAAAGTTCAGCTAATGCAGATGTCTTTC
7xR4_2	F7	12[239]10[240]7xR4	CTTATCATTCCCGACTTGCGGGAGCCTAATTTACACACACACACACACACA
BLK_2	F8	10[239]8[240]BLK	GCCAGTTAGAGGGTAATTGAGCGCTTTAAGAA
BLK_2	F9	8[239]6[240]BLK	AAGTAAGCAGACACCACGGAATAATATTGACG
BLK_2	F10	6[239]4[240]BLK	GAAATTATTGCCTTTAGCGTCAGACCGGAACC
7xR4_2	F11	4[239]2[240]7xR4	GCCTCCCTCAGAATGGAAAGCGCAGTAACAGTACACACACACACACACACA
BLK_2	F12	2[239]0[240]BLK	GCCCGTATCCGGAATAGGTGTATCAGCCCAAT
BLK_2	G1	21[248]23[255]BLK	AGATTAGAGCCGTCAAAAAACAGAGGTGAGGCCTATTAGT
Biotinylated staples	G2	18[255]20[248]BIOTIN	Biotin-AACAATAACGTAAAACAGAAATAAAAATCCTTTGCCCGAA
BIOTIN PLACEHOLDER	G3
BLK_2	G4	15[256]18[256]BLK	GTGATAAAAAGACGCTGAGAAGAGATAACCTTGCTTCTGTTCGGGAGA
BLK_2	G5	13[256]15[255]BLK	GTTTATCAATATGCGTTATACAAACCGACCGT
BLK_2	G6	11[256]13[255]BLK	GCCTTAAACCAATCAATAATCGGCACGCGCCT
BLK_2	G7	9[256]11[255]BLK	GAGAGATAGAGCGTCTTTCCAGAGGTTTTGAA
BLK_2	G8	7[248]9[255]BLK	GTTTATTTTGTCACAATCTTACCGAAGCCCTTTAATATCA
Biotinylated staples	G9	4[255]6[248]BIOTIN	Biotin-AGCCACCACTGTAGCGCGTTTTCAAGGGAGGGAAGGTAAA
BIOTIN PLACEHOLDER	G10
BLK_2	G11	1[256]4[256]BLK	CAGGAGGTGGGGTCAGTGCCTTGAGTCTCTGAATTTACCGGGAACCAG
BLK_2	G12	0[271]1[255]BLK	CCACCCTCATTTTCAGGGATAGCAACCGTACT
BLK_2	H1	23[256]22[272]BLK	CTTTAATGCGCGAACTGATAGCCCCACCAG
BLK_3	H2	22[271]20[272]BLK	CAGAAGATTAGATAATACATTTGTCGACAA
BLK_4	H3	20[271]18[272]BLK	CTCGTATTAGAAATTGCGTAGATACAGTAC
BLK_5	H4	18[271]16[272]BLK	CTTTTACAAAATCGTCGCTATTAGCGATAG
BLK_6	H5	16[271]14[272]BLK	CTTAGATTTAAGGCGTTAAATAAAGCCTGT
BLK_7	H6	14[271]12[272]BLK	TTAGTATCACAATAGATAAGTCCACGAGCA
BLK_8	H7	12[271]10[272]BLK	TGTAGAAATCAAGATTAGTTGCTCTTACCA
BLK_9	H8	10[271]8[272]BLK	ACGCTAACACCCACAAGAATTGAAAATAGC
BLK_10	H9	8[271]6[272]BLK	AATAGCTATCAATAGAAAATTCAACATTCA
BLK_11	H10	6[271]4[272]BLK	ACCGATTGTCGGCATTTTCGGTCATAATCA
BLK_12	H11	4[271]2[272]BLK	AAATCACCTTCCAGTAAGCGTCAGTAATAA
BLK_13	H12	2[271]0[272]BLK	GTTTTAACTTAGTACCGCCACCCAGAGCCA
